# Supplementary material for: The impact of R&D effort on business model innovation: Evaluating chain mediation through collaboration breadth and depth
Source: PLoS One. 2023 Jun 5;18(6):e0286715. doi: 10.1371/journal.pone.0286715 (PMC10241366; doi:10.1371/journal.pone.0286715)
Supplement: S1 Data — (XLSX) [file pone.0286715.s002.xlsx]

## Sheet: Data
Note: The data of Firm ownership, Firm age, Firm size, Firm location, Industry, Financial leverage, Operating leverage, R&D effort, and the indicators of Efficiency-centered business model innovation were collected by the authors through CSMAR Database. The data of other variables were marked by the research team on basis of searing relevant information from the web portal of these listed compani…
Listed Company (In Chinese)	Symbol	Firm ownership（0, non-state-owned; 1, state-owned）	Firm age	Firm size (ln(Number of employees))	Firm location (1, Beijing, Shanghai, Guangzhou and Shenzhen; 0, otherwise)	Industry (1, materials, consumer discretionary, healthcare and energy; 0, Otherwise)	Financial leverage (1, financial leverage of a firm is higher than the mean value of financial leverage of all sample firms; 0, otherwise)	Operating leverage (1, operating leverage of a firm is greater than the mean value of operating leverage of all sample firms; 0, otherwise)	R&D effort(%)	Collaboration breadth	Collaboration depth	Novelty-centered business model innovation（Five points, mean value）	Efficiency-centered business model innovation（measured by entropy-based TOPSIS）	Business model innovation
中兴通讯	000063	0	21	11.1308	1	1	0	0	12.75	8	4	4.25	0.0581908	0.529095
中国建筑	601668	1	11	12.6209	1	1	0	0	1.33	6	1	1.75	0.139073	0.114991
中国石油	601857	1	19	13.0736	1	0	0	1	0.9	4	0	2	0.473113	0.327466
中国中铁	601390	1	11	12.5506	1	1	0	0	1.83	7	1	2	0.127004	0.154411
上汽集团	600104	1	21	12.29	1	0	0	0	1.79	7	2	3.25	0.317276	0.47682
中国铁建	601186	1	11	12.5976	1	1	0	0	1.58	8	2	2.25	0.127434	0.200081
中国中车	601766	1	11	11.9844	1	1	0	0	5.1	8	3	3.5	0.124065	0.425669
美的集团	000333	0	18	11.6506	1	0	0	0	3.78	5	4	4.25	0.207552	0.603776
中国电建	601669	1	9	11.7926	1	1	1	0	3.14	5	3	2.75	0.126246	0.290396
宝钢股份	600019	1	18	10.9359	1	0	0	0	2.3	5	1	2.25	0.297006	0.284867
京东方A	000725	1	25	11.1298	1	1	1	1	7.45	7	3	3.5	0.168919	0.448096
比亚迪	002594	0	16	12.3021	1	0	1	1	6.56	7	3	3.5	0.137853	0.432563
潍柴动力	000338	1	16	10.6479	0	1	0	0	4.08	5	3	3.5	0.185819	0.456546
上海建工	600170	1	20	10.5406	1	1	0	0	3.03	6	2	2	0.143804	0.162811
海尔智家	600690	0	29	11.3788	0	0	0	0	2.94	8	2	4	0.221545	0.565318
长城汽车	601633	0	20	11.0581	0	0	0	0	4.05	6	3	3.75	0.519882	0.669032
海康威视	002415	1	10	10.4456	0	1	0	0	8.99	9	5	4.25	0.211818	0.605909
TCL科技	000100	1	16	11.4048	1	0	0	1	5	5	4	3.5	0.146527	0.4369
上海电气	601727	1	14	10.3375	1	1	0	0	3.68	6	2	3	0.139562	0.342508
中国重工	601989	1	10	10.4623	1	1	0	1	7.04	7	2	3.25	0.132632	0.384498
长安汽车	000625	1	22	10.4921	0	0	0	1	5.77	8	6	4	0.429058	0.669075
三六零	601360	0	26	8.59767	0	1	0	0	19.39	7	4	4.25	0.421332	0.710666
江西铜业	600362	1	21	9.88893	0	0	0	0	1.35	4	1	1.75	0.334175	0.212542
河钢股份	000709	1	24	10.4836	0	0	1	0	2.77	7	6	2.25	0.371518	0.322123
江铃汽车	000550	1	25	9.71354	0	0	0	0	6.14	6	3	3.5	0.1905	0.458886
烽火通信	600498	1	19	9.61873	0	1	0	0	10.48	8	5	3.75	0.127766	0.472974
太钢不锈	000825	1	20	9.87653	0	0	0	0	3.04	7	2	2.25	0.51458	0.393654
苏宁易购	002024	0	17	10.5721	0	0	0	0	1.18	6	0	3	0.59861	0.572032
中国化学	601117	1	10	10.6296	1	1	0	0	3.17	5	0	2	0.173019	0.177419
特变电工	600089	0	25	9.65867	0	1	0	0	4.11	7	1	2.75	0.12112	0.287833
大华股份	002236	0	16	9.51841	0	1	0	0	9.65	8	7	4	0.169144	0.539118
恒瑞医药	600276	0	21	9.95304	0	0	0	0	15.33	8	3	3.75	0.266122	0.542152
中国船舶	600150	1	20	8.88128	1	1	0	1	5.36	4	2	3	0.177063	0.361259
葛洲坝	600068	1	21	10.61	0	1	0	0	2.09	8	0	2.25	0.112118	0.192423
蓝思科技	300433	0	12	11.3864	0	1	1	1	5.34	4	1	3	0.168032	0.356743
立讯精密	002475	0	14	11.269	1	1	0	0	7.01	4	1	3	0.216241	0.380848
国电南瑞	600406	1	17	8.86418	0	1	0	0	6.66	7	2	3.25	0.168104	0.402234
宇通客车	600066	0	25	9.87955	0	1	0	0	5.87	7	2	3.5	0.147482	0.437377
徐工机械	000425	1	25	9.56927	0	1	0	0	4.54	7	2	3.5	0.194519	0.460896
本钢板材	000761	1	21	9.82206	0	0	1	0	2.98	7	4	2.25	0.598117	0.435422
鞍钢股份	000898	1	21	10.4778	0	0	0	0	1.43	3	0	2.25	0.454144	0.363436
江淮汽车	600418	1	19	10.1879	0	0	0	1	4.25	8	5	3.5	0.322162	0.524717
广汽集团	601238	1	21	11.4601	1	0	0	0	6.75	7	2	3.75	0.444858	0.63152
欧菲光	002456	0	11	10.6598	1	1	1	1	5.74	5	1	3	0.144788	0.345121
完美世界	002624	0	19	8.36637	0	1	0	0	17.59	7	4	4	0.17321	0.54115
恒生电子	600570	0	18	8.87094	0	1	0	0	19.39	7	4	4	0.255471	0.582281
隧道股份	600820	1	25	9.28776	1	1	0	0	3.52	6	3	2.5	0.126762	0.245199
万华化学	600309	1	20	9.3129	0	0	0	0	2.66	5	2	3	0.301188	0.423321
歌尔股份	002241	0	17	10.7924	0	1	0	1	7.97	6	4	3.5	0.141371	0.434322
东方电气	600875	1	25	9.77611	0	1	0	0	5.68	6	3	3	0.113426	0.32944
用友网络	600588	0	19	9.68527	1	1	0	0	19.3	8	4	4	0.389093	0.649092
隆基股份	601012	0	18	9.95494	0	1	0	0	5.6	7	1	2.75	0.170478	0.312512
浪潮信息	000977	1	20	8.44419	0	1	1	0	4.03	5	1	3.5	0.253111	0.490192
东华软件	002065	0	16	8.99268	1	1	0	0	11.96	7	3	3.75	0.152848	0.485515
深天马A	000050	1	23	10.6094	1	1	1	1	6.23	3	0	3	0.228133	0.386794
大唐电信	600198	1	20	7.54221	1	1	1	0	11.15	7	5	3.75	0.140648	0.479415
均胜电子	600699	0	26	10.9895	0	0	1	0	6.94	7	5	3.25	0.238515	0.437439
复星医药	600196	0	24	10.2487	1	0	0	0	10.1	8	4	3.5	0.172161	0.449717
环旭电子	601231	0	15	9.82914	1	1	0	0	3.91	4	2	2.75	0.186266	0.320406
晨鸣纸业	000488	1	25	9.62846	0	0	1	0	3.22	6	0	2.5	0.135569	0.249603
中国软件	600536	1	18	8.80523	1	1	0	0	21.83	7	3	4	0.137965	0.523528
金风科技	002202	1	17	9.07715	0	1	0	0	5.49	7	1	3.25	0.135955	0.386159
新兴铸管	000778	1	21	9.66833	0	0	0	0	2.41	6	0	2	0.293161	0.23749
铜陵有色	000630	1	26	9.66745	0	0	1	0	1.35	4	2	1.75	0.620162	0.355536
中文传媒	600373	1	20	8.71473	0	0	0	0	7.24	7	3	3.5	0.196622	0.461947
中天科技	600522	0	19	9.392	0	1	0	0	3.16	5	3	3	0.203962	0.374708
亨通光电	600487	0	25	9.7591	0	1	0	0	4	5	3	3.75	0.173845	0.496013
金发科技	600143	0	17	8.81715	1	0	1	0	4.01	6	2	3.25	0.163564	0.399964
星网锐捷	002396	1	13	9.0608	0	1	0	0	11.73	8	6	3.75	0.199364	0.508773
小天鹅A	000418	0	25	9.34653	0	0	0	0	3.1	4	2	3.5	0.225283	0.476278
潞安环能	601699	1	17	10.4364	0	0	0	0	3.07	1	0	2.25	0.239197	0.255962
福田汽车	600166	1	22	10.2791	1	0	1	1	6.43	7	4	3.5	0.106504	0.416888
大族激光	002008	0	17	9.47501	1	1	0	0	9	6	4	4	0.136654	0.522872
ST 海马	000572	0	25	8.74481	0	0	0	1	18.78	8	4	4.25	0.107386	0.553693
科伦药业	002422	0	16	9.90299	0	0	1	0	6.81	6	5	3.25	0.174687	0.405525
包钢股份	600010	1	19	10.2784	0	0	1	0	2.02	5	1	2.5	0.24873	0.306183
东软集团	600718	1	27	9.72053	0	1	0	0	14.62	8	6	3.75	0.156664	0.487423
荣盛石化	002493	0	11	9.3682	0	0	1	0	1.05	3	1	2	0.667139	0.424479
博彦科技	002649	0	23	9.62397	1	1	0	0	5.86	5	2	3	0.404693	0.475074
三钢闽光	002110	1	17	9.35936	0	0	0	0	2.26	2	1	2	0.728379	0.455098
顺丰控股	002352	0	11	11.8152	1	1	0	0	2.37	6	1	2.75	0.423871	0.439208
福耀玻璃	600660	0	26	10.2061	0	0	0	0	4.39	4	2	3.25	0.200945	0.418654
酒钢宏兴	600307	1	19	9.99993	0	0	1	0	0.86	6	1	1.75	0.631001	0.360955
正泰电器	601877	0	21	9.91887	0	1	0	0	3.45	6	1	3.5	0.161822	0.444547
上海医药	601607	1	24	10.7704	1	0	0	0	7.14	7	5	3.5	0.171294	0.449283
中国西电	601179	1	10	9.58445	0	1	0	1	6.1	4	1	3.25	0.134071	0.385217
长电科技	600584	0	18	10.069	0	1	1	1	3.72	3	1	3	0.157748	0.351601
三一重工	600031	0	18	9.76325	1	1	0	0	5.38	8	4	3.75	0.209168	0.513675
马钢股份	600808	1	25	10.256	0	0	0	0	1.22	7	2	1.75	0.637781	0.364345
海信视像	600060	1	21	9.95256	0	0	0	0	3.4	6	1	3.25	0.225107	0.430735
北方华创	002371	1	17	8.30992	1	1	0	0	19.39	7	1	4	0.17234	0.540715
四维图新	002405	1	10	8.35726	1	0	0	0	19.39	8	6	3.75	0.233285	0.525733
海信家电	000921	1	26	10.4	1	0	0	0	2.8	5	3	3.75	0.214657	0.516419
中国核建	601611	1	8	10.3439	1	1	1	0	1.5	3	0	1.5	0.112695	0.0563475
